# Supplementary material for: Lirex: A Package for Identification of Long Inverted Repeats in Genomes
Source: Genomics Proteomics Bioinformatics. 2017 Apr 7;15(2):141–6. doi: 10.1016/j.gpb.2017.01.005 (PMC5414712; doi:10.1016/j.gpb.2017.01.005)
Supplement: Supplementary Table S1 — A complete list of LIRs identified in a human contig (NT_022853.16) by Lirex [file mmc1.xlsx]

## Sheet: NT_022853_result1
Table S1 A complete list of LIRs identified in a human contig (NT_022853.16) by Lirex
Note：LIRs were shown according to its position in order, and LIRs considered to be recombinogenic are highlighted in bold.
Position of left copy	Position of right copy	Size of internal spacer	Mismatch rate	Repeat length
43638 .. 43689	44463 .. 44514	773	0.134	52
44459 .. 44497	45075 .. 45113	577	0.076	39
93399 .. 93435	94520 .. 94557	1084	0.081	37
172856 .. 172889	173341 .. 173374	451	0.088	34
181126 .. 181191	182768 .. 182833	1576	0.106	66
210267 .. 210305	211452 .. 211491	1146	0.128	39
230770 .. 230815	232387 .. 232432	1571	0.108	46
232517 .. 232549	234461 .. 234493	1911	0.121	33
247739 .. 247775	248721 .. 248757	945	0.054	37
250377 .. 250410	251925 .. 251958	1514	0.088	34
289904 .. 289946	291819 .. 291861	1872	0.046	43
380925 .. 380964	382428 .. 382467	1463	0.05	40
389800 .. 389844	390157 .. 390200	312	0.136	44
405272 .. 405305	407092 .. 407124	1786	0.06	33
417709 .. 417773	419206 .. 419271	1432	0.076	65
418163 .. 418304	419502 .. 419634	1197	0.142	133
488116 .. 488179	489161 .. 489224	981	0.093	64
538974 .. 539019	539658 .. 539703	638	0.043	46
539712 .. 539744	540187 .. 540221	442	0.121	33
580601 .. 580637	581949 .. 581985	1311	0.108	37
589494 .. 589563	591450 .. 591519	1887	0.1335	70
652195 .. 652320	654215 .. 654335	1894	0.09	121
657996 .. 658067	659799 .. 659870	1731	0.111	72
664646 .. 664687	665080 .. 665121	392	0.121	41
717842 .. 717875	718840 .. 718873	964	0.117	34
718790 .. 718823	719159 .. 719192	335	0.147	34
724403 .. 724438	725087 .. 725122	648	0.055	36
750923 .. 750953	751182 .. 751212	228	0.129	31
783654 .. 783704	784985 .. 785035	1280	0.039	51
816073 .. 816108	817824 .. 817859	1715	0.083	36
822530 .. 822562	824416 .. 824449	1853	0.121	33
840431 .. 840471	840578 .. 840618	106	0	41
840718 .. 840749	842499 .. 842530	1749	0.062	32
842737 .. 842769	842862 .. 842894	92	0.121	33
845869 .. 845905	846713 .. 846749	807	0.081	37
868427 .. 868486	868518 .. 868577	31	0.1	60
879437 .. 879480	880054 .. 880097	573	0.068	44
880242 .. 880273	880632 .. 880663	358	0.062	32
883011 .. 883078	884009 .. 884078	930	0.102	68
884911 .. 884951	885766 .. 885806	814	0.073	41
893683 .. 893739	894176 .. 894232	436	0.105	57
894253 .. 894295	895621 .. 895663	1325	0.069	43
894412 .. 894454	896121 .. 896163	1666	0.069	43
896466 .. 896498	896657 .. 896689	158	0.121	33
906440 .. 906482	907842 .. 907882	1359	0.121	41
906615 .. 906646	908004 .. 908034	1357	0.129	31
908084 .. 908132	909385 .. 909433	1252	0.081	49
909476 .. 909507	911061 .. 911092	1553	0.093	32
913025 .. 913058	914982 .. 915015	1923	0.088	34
923544 .. 923577	924153 .. 924186	575	0.029	34
925503 .. 925544	927445 .. 927486	1900	0.047	42
941185 .. 941229	941391 .. 941435	161	0.088	45
941551 .. 941582	942475 .. 942506	892	0.125	32
947047 .. 947081	947486 .. 947520	404	0.114	35
947889 .. 947932	948903 .. 948946	970	0.09	44
952276 .. 952333	953031 .. 953086	697	0.125	56
952326 .. 952356	953817 .. 953847	1460	0.064	31
955658 .. 955693	956224 .. 956259	530	0.027	36
960855 .. 960890	962872 .. 962907	1981	0.055	36
962889 .. 962933	964108 .. 964152	1174	0.088	45
970220 .. 970250	971407 .. 971437	1156	0.096	31
1000763 .. 1000798	1001279 .. 1001314	480	0.083	36
1003250 .. 1003284	1003380 .. 1003414	95	0.057	35
1017148 .. 1017189	1017416 .. 1017457	226	0.095	42
1017021 .. 1017102	1017328 .. 1017407	225	0.1	80
1017558 .. 1017599	1018254 .. 1018295	654	0.071	42
1018495 .. 1018527	1019286 .. 1019318	758	0.06	33
1147754 .. 1147807	1149580 .. 1149633	1772	0.092	54
1155234 .. 1155297	1156512 .. 1156575	1214	0.031	64
1242366 .. 1242433	1242579 .. 1242646	145	0.029	68
1252890 .. 1252922	1254216 .. 1254248	1293	0.121	33
1259002 .. 1259041	1260950 .. 1260989	1908	0.075	40
1284946 .. 1285021	1286239 .. 1286314	1217	0.026	76
1397300 .. 1397330	1397497 .. 1397527	166	0.064	31
1430180 .. 1430213	1432095 .. 1432128	1881	0.117	34
1475868 .. 1475898	1477705 .. 1477735	1806	0.096	31
1484145 .. 1484176	1485422 .. 1485453	1245	0.093	32
1485419 .. 1485452	1486295 .. 1486329	842	0.088	34
1499002 .. 1499074	1499805 .. 1499877	730	0.068	73
1503969 .. 1504007	1505855 .. 1505895	1847	0.051	39
1525830 .. 1525868	1526396 .. 1526434	527	0.025	39
1529539 .. 1529579	1530318 .. 1530358	738	0.097	41
1532359 .. 1532393	1533993 .. 1534028	1599	0.142	35
1540982 .. 1541049	1542778 .. 1542845	1728	0.147	68
1544864 .. 1544917	1545548 .. 1545605	630	0.092	54
1562883 .. 1562918	1563363 .. 1563398	444	0.111	36
1569444 .. 1569484	1569614 .. 1569654	129	0.097	41
1576878 .. 1576910	1578667 .. 1578699	1756	0.09	33
1578705 .. 1578746	1579821 .. 1579862	1074	0.119	42
1588071 .. 1588111	1589435 .. 1589475	1323	0.146	41
1643235 .. 1643265	1643902 .. 1643934	636	0.096	31
1656593 .. 1656632	1657131 .. 1657172	498	0.125	40
1659665 .. 1659727	1660801 .. 1660863	1073	0.095	63
1680839 .. 1680872	1682306 .. 1682341	1433	0.117	34
1710055 .. 1710087	1711414 .. 1711444	1326	0.064	31
1738399 .. 1738433	1739556 .. 1739590	1122	0.114	35
1767381 .. 1767423	1769130 .. 1769168	1706	0.128	39
1769176 .. 1769208	1769648 .. 1769680	439	0.06	33
1776883 .. 1776914	1777248 .. 1777278	333	0.096	31
1806869 .. 1806926	1806998 .. 1807055	71	0.086	58
1837518 .. 1837587	1838763 .. 1838832	1175	0.028	70
1848051 .. 1848081	1849405 .. 1849435	1323	0.129	31
1849409 .. 1849446	1850218 .. 1850257	771	0.131	38
1982974 .. 1983007	1984918 .. 1984951	1910	0.117	34
2000523 .. 2000568	2002138 .. 2002185	1569	0.13	46
2018001 .. 2018037	2019645 .. 2019681	1607	0.081	37
2025057 .. 2025088	2026389 .. 2026420	1300	0.125	32
2070998 .. 2071117	2072170 .. 2072289	1053	0.0505	120
2103444 .. 2103500	2104419 .. 2104477	918	0.122	57
2114201 .. 2114245	2116162 .. 2116204	1916	0.116	43
2125486 .. 2125521	2127281 .. 2127315	1759	0.114	35
2127376 .. 2127443	2128919 .. 2128983	1475	0.123	65
2127452 .. 2127494	2129391 .. 2129433	1896	0.046	43
2134863 .. 2134899	2135848 .. 2135884	948	0.135	37
2137084 .. 2137123	2137368 .. 2137407	244	0.075	40
2143359 .. 2143392	2144482 .. 2144515	1089	0.088	34
2149300 .. 2149330	2151310 .. 2151340	1979	0.064	31
2155096 .. 2155126	2156920 .. 2156950	1793	0.096	31
2163898 .. 2163939	2164804 .. 2164845	864	0.095	42
2183331 .. 2183362	2183837 .. 2183868	474	0.093	32
2186236 .. 2186293	2188200 .. 2188257	1906	0.086	58
2204537 .. 2204581	2204720 .. 2204764	138	0.111	45
2236512 .. 2236546	2236760 .. 2236794	213	0.114	35
2238418 .. 2238452	2240333 .. 2240367	1880	0.142	35
2246795 .. 2246852	2247058 .. 2247115	205	0.086	58
2276721 .. 2276756	2277757 .. 2277792	1000	0.055	36
2280946 .. 2280979	2281798 .. 2281831	818	0.117	34
2281854 .. 2281886	2282064 .. 2282096	177	0.121	33
2284753 .. 2284806	2285041 .. 2285094	234	0.055	54
2286547 .. 2286577	2287866 .. 2287896	1288	0.064	31
2289264 .. 2289299	2290771 .. 2290806	1471	0.138	36
2323666 .. 2323701	2324618 .. 2324653	916	0.027	36
2330040 .. 2330079	2330611 .. 2330650	531	0.025	40
2330654 .. 2330686	2332202 .. 2332234	1515	0.09	33
2330754 .. 2330847	2332431 .. 2332525	1583	0.095	94
2332626 .. 2332657	2333411 .. 2333442	753	0.093	32
2339182 .. 2339224	2340695 .. 2340737	1470	0.093	43
2347186 .. 2347229	2348206 .. 2348249	976	0.09	44
2347288 .. 2347333	2348794 .. 2348839	1460	0.086	46
2348932 .. 2348991	2350597 .. 2350656	1605	0.083	60
2350134 .. 2350184	2352014 .. 2352066	1829	0.117	51
2352748 .. 2352795	2353949 .. 2353994	1153	0.13	46
2365033 .. 2365070	2366041 .. 2366078	970	0.078	38
2368182 .. 2368222	2369773 .. 2369813	1550	0.048	41
2368246 .. 2368282	2369898 .. 2369934	1615	0.081	37
2371019 .. 2371050	2372345 .. 2372376	1294	0.125	32
2372438 .. 2372482	2373674 .. 2373718	1191	0.111	45
2374999 .. 2375031	2375902 .. 2375934	870	0.06	33
2374894 .. 2374941	2375828 .. 2375876	886	0.148	47
2377543 .. 2377578	2378217 .. 2378252	638	0.111	36
2380341 .. 2380375	2381389 .. 2381423	1013	0.085	35
2385925 .. 2385957	2386903 .. 2386936	945	0.09	33
2386021 .. 2386055	2387540 .. 2387574	1484	0.085	35
2386588 .. 2386640	2387586 .. 2387638	945	0.094	53
2392358 .. 2392388	2392966 .. 2392996	577	0.129	31
2392440 .. 2392474	2394360 .. 2394394	1885	0.114	35
2396347 .. 2396394	2397525 .. 2397572	1130	0.041	48
2397666 .. 2397701	2398242 .. 2398277	540	0.055	36
2405646 .. 2405688	2406393 .. 2406435	704	0.046	43
2406174 .. 2406204	2407597 .. 2407627	1392	0.129	31
2408773 .. 2408814	2410585 .. 2410626	1770	0.071	42
2410577 .. 2410614	2410951 .. 2410988	336	0.078	38
2411161 .. 2411195	2411532 .. 2411566	336	0.085	35
2417587 .. 2417619	2418036 .. 2418068	416	0.03	33
2417670 .. 2417707	2418251 .. 2418288	543	0.078	38
2425191 .. 2425226	2426801 .. 2426836	1574	0.055	36
2425420 .. 2425472	2426857 .. 2426909	1384	0.075	53
2426845 .. 2426899	2428512 .. 2428566	1612	0.109	55
2442727 .. 2442771	2443116 .. 2443160	344	0.111	45
2462228 .. 2462268	2462468 .. 2462508	199	0.146	41
2462527 .. 2462574	2462792 .. 2462839	217	0.062	48
2522966 .. 2522997	2523316 .. 2523347	318	0.093	32
2568968 .. 2569002	2570606 .. 2570640	1603	0.057	35
2632214 .. 2632255	2633802 .. 2633843	1546	0.071	42
2633807 .. 2633842	2634605 .. 2634640	762	0.027	36
2650440 .. 2650526	2651994 .. 2652081	1467	0.022	87
2675545 .. 2675576	2676498 .. 2676529	921	0.062	32
2676461 .. 2676535	2677258 .. 2677333	722	0.093	75
2682350 .. 2682387	2683609 .. 2683646	1221	0.052	38
2688469 .. 2688503	2689807 .. 2689841	1303	0.085	35
2693323 .. 2693373	2694470 .. 2694520	1096	0.098	51
2701503 .. 2701536	2703266 .. 2703299	1729	0.147	34
2725086 .. 2725117	2725683 .. 2725714	565	0.093	32
2744814 .. 2744878	2746538 .. 2746602	1659	0.107	65
2804380 .. 2804562	2805653 .. 2805835	1090	0.038	183
2816322 .. 2816364	2816927 .. 2816969	562	0.116	43
2818138 .. 2818173	2819586 .. 2819621	1412	0.111	36
2827892 .. 2827945	2828713 .. 2828766	767	0.074	54
2846207 .. 2846260	2847121 .. 2847172	860	0.134	52
2855076 .. 2855106	2855720 .. 2855750	613	0.064	31
2857544 .. 2857580	2858774 .. 2858810	1193	0.108	37
2858364 .. 2858398	2858894 .. 2858928	495	0.057	35
2858509 .. 2858539	2859066 .. 2859096	526	0.096	31
2886694 .. 2886734	2887812 .. 2887854	1077	0.146	41
2888724 .. 2888773	2889410 .. 2889458	636	0.122	49
2916832 .. 2916884	2917694 .. 2917746	809	0.075	53
3080372 .. 3080421	3081012 .. 3081063	590	0.08	50
3081098 .. 3081130	3082059 .. 3082091	928	0.09	33
3246953 .. 3246984	3247017 .. 3247048	32	0.031	32
3258611 .. 3258647	3260316 .. 3260352	1668	0.054	37
3317828 .. 3317917	3319151 .. 3319240	1233	0.1	90
3336937 .. 3336981	3338716 .. 3338760	1734	0.111	45
3362824 .. 3362875	3364735 .. 3364786	1859	0.134	52
3376487 .. 3376518	3377800 .. 3377831	1281	0.062	32
3401401 .. 3401543	3401639 .. 3401781	95	0.076	143
3416960 .. 3417267	3417475 .. 3417782	207	0	308
3441091 .. 3441138	3441573 .. 3441620	434	0.041	48
3478327 .. 3478363	3478390 .. 3478426	26	0.081	37
3483025 .. 3483073	3483483 .. 3483531	409	0.142	49
3513705 .. 3513752	3514563 .. 3514610	810	0.062	48
3521259 .. 3521310	3521728 .. 3521782	417	0.076	52
3521971 .. 3522008	3522539 .. 3522576	530	0.052	38
3531368 .. 3531404	3533281 .. 3533315	1876	0.142	35
3534438 .. 3534475	3534648 .. 3534685	172	0.131	38
3541215 .. 3541252	3542254 .. 3542291	1001	0.052	38
3543449 .. 3543479	3543619 .. 3543649	139	0.064	31
3553396 .. 3553438	3555342 .. 3555384	1903	0.093	43
3555338 .. 3555380	3556141 .. 3556183	760	0.069	43
3556235 .. 3556268	3556983 .. 3557016	714	0.058	34
3556852 .. 3556886	3557649 .. 3557683	762	0.114	35
3560152 .. 3560205	3561465 .. 3561517	1259	0.113	53
3561225 .. 3561280	3562303 .. 3562358	1022	0.107	56
3566387 .. 3566421	3566889 .. 3566923	467	0.085	35
3567512 .. 3567547	3568177 .. 3568214	629	0.111	36
3566738 .. 3566768	3567518 .. 3567548	749	0.096	31
3566929 .. 3566979	3567628 .. 3567678	648	0.098	51
3567715 .. 3567775	3568272 .. 3568332	496	0.081	61
3567785 .. 3567824	3568550 .. 3568589	725	0.1	40
3568709 .. 3568769	3569258 .. 3569316	488	0.135	59
3569062 .. 3569124	3570549 .. 3570611	1424	0.063	63
3570527 .. 3570571	3572436 .. 3572477	1864	0.142	42
3572486 .. 3572516	3574155 .. 3574185	1638	0.064	31
3574337 .. 3574378	3574540 .. 3574582	161	0.071	42
3575020 .. 3575059	3575525 .. 3575564	465	0.125	40
3576720 .. 3576758	3577891 .. 3577929	1132	0.076	39
3584371 .. 3584407	3585841 .. 3585877	1433	0.108	37
3590630 .. 3590669	3590847 .. 3590888	177	0.1	40
3594847 .. 3594881	3595958 .. 3595992	1076	0.085	35
3595389 .. 3595448	3596842 .. 3596901	1393	0	60
3597927 .. 3597964	3598456 .. 3598493	491	0.052	38
3606636 .. 3606671	3608000 .. 3608035	1328	0.083	36
3608061 .. 3608093	3608932 .. 3608964	838	0.09	33
3616528 .. 3616565	3617094 .. 3617131	528	0.078	38
3618383 .. 3618422	3619067 .. 3619106	644	0.1	40
3619617 .. 3619654	3620045 .. 3620082	390	0.105	38
3620275 .. 3620325	3621917 .. 3621965	1591	0.142	49
3626092 .. 3626130	3627382 .. 3627420	1251	0.102	39
3626999 .. 3627033	3628538 .. 3628572	1504	0.057	35
3627162 .. 3627201	3628730 .. 3628768	1528	0.128	39
3651153 .. 3651320	3652894 .. 3653061	1573	0.005	168
3662457 .. 3662487	3662971 .. 3663001	483	0.032	31
3662606 .. 3662643	3664195 .. 3664232	1551	0.105	38
3675943 .. 3675977	3677919 .. 3677953	1941	0.085	35
3686422 .. 3686454	3686817 .. 3686849	362	0.09	33
3711441 .. 3711478	3712862 .. 3712899	1383	0.105	38
3712346 .. 3712380	3713233 .. 3713267	852	0.114	35
3712831 .. 3712897	3713393 .. 3713458	495	0.121	66
3713538 .. 3713571	3714750 .. 3714783	1178	0.088	34
3714880 .. 3714911	3716423 .. 3716454	1511	0	32
3721598 .. 3721705	3723306 .. 3723411	1600	0.075	106
3727372 .. 3727414	3729224 .. 3729262	1809	0.128	39
3730178 .. 3730234	3731740 .. 3731796	1505	0.14	57
3731682 .. 3731732	3732800 .. 3732847	1067	0.145	48
3734277 .. 3734313	3735307 .. 3735343	993	0.054	37
3745222 .. 3745257	3746103 .. 3746136	845	0.117	34
3746248 .. 3746341	3748123 .. 3748216	1781	0.095	94
3763148 .. 3763178	3763881 .. 3763911	702	0.064	31
3774931 .. 3774965	3775422 .. 3775456	456	0.028	35
3777601 .. 3777647	3778915 .. 3778961	1267	0.042	47
3779043 .. 3779084	3779539 .. 3779580	454	0.047	42
3785989 .. 3786037	3787221 .. 3787269	1183	0.061	49
3787218 .. 3787253	3787861 .. 3787896	607	0.111	36
3790497 .. 3790534	3791366 .. 3791403	831	0	38
3795160 .. 3795197	3795974 .. 3796011	776	0.131	38
3796467 .. 3796499	3796562 .. 3796594	62	0.03	33
3798827 .. 3798866	3799189 .. 3799229	322	0.1	40
3798882 .. 3798916	3800884 .. 3800918	1967	0.057	35
3801595 .. 3801626	3801662 .. 3801693	35	0.031	32
3808004 .. 3808036	3809074 .. 3809108	1037	0.121	33
3809309 .. 3809356	3809684 .. 3809731	327	0.083	48
3809775 .. 3809812	3810283 .. 3810317	470	0.142	35
3809920 .. 3809972	3810588 .. 3810640	615	0.056	53
3812968 .. 3813016	3813948 .. 3813994	931	0.148	47
3834774 .. 3834814	3835410 .. 3835450	595	0.024	41
3861385 .. 3861419	3863345 .. 3863379	1925	0.085	35
3868611 .. 3868644	3869190 .. 3869223	545	0.058	34
3880525 .. 3880559	3880580 .. 3880614	20	0	35
3892447 .. 3892480	3894367 .. 3894400	1886	0.088	34
3894385 .. 3894435	3894952 .. 3895002	516	0.058	51
3903431 .. 3903467	3903482 .. 3903518	14	0	37
3906855 .. 3906912	3908736 .. 3908793	1823	0.068	58
3970674 .. 3970704	3971538 .. 3971568	833	0.096	31
3979626 .. 3979672	3979822 .. 3979866	149	0.133	45
3989493 .. 3989614	3990425 .. 3990548	811	0.047	122
4005728 .. 4005767	4006746 .. 4006785	978	0.075	40
4015679 .. 4015719	4017371 .. 4017411	1651	0.121	41
4030664 .. 4030697	4031860 .. 4031893	1162	0.058	34
4068037 .. 4068077	4068993 .. 4069033	915	0.097	41
4069199 .. 4069232	4069422 .. 4069454	189	0.09	33
4099377 .. 4099421	4100139 .. 4100183	717	0.111	45
4100255 .. 4100287	4100776 .. 4100808	488	0.06	33
4100307 .. 4100354	4102237 .. 4102283	1882	0.085	47
4102397 .. 4102436	4104079 .. 4104117	1642	0.102	39
4113274 .. 4113315	4113937 .. 4113978	621	0.095	42
4114268 .. 4114299	4115925 .. 4115956	1625	0.093	32
4114273 .. 4114326	4115897 .. 4115951	1570	0.148	54
4116055 .. 4116090	4117245 .. 4117280	1154	0.083	36
4117242 .. 4117298	4117694 .. 4117749	395	0.107	56
4128172 .. 4128204	4129107 .. 4129139	902	0.06	33
4127723 .. 4127755	4128888 .. 4128918	1132	0.129	31
4131793 .. 4131826	4133389 .. 4133422	1562	0.117	34
4138511 .. 4138547	4139363 .. 4139399	815	0.081	37
4162745 .. 4162804	4164357 .. 4164417	1552	0.133	60
4162904 .. 4162943	4164870 .. 4164909	1926	0.1	40
4167019 .. 4167064	4168257 .. 4168302	1192	0.086	46
4168397 .. 4168435	4169526 .. 4169564	1090	0.051	39
4176174 .. 4176205	4177933 .. 4177964	1727	0.093	32
4182039 .. 4182081	4183106 .. 4183148	1024	0.046	43
4204852 .. 4204904	4205769 .. 4205823	864	0.132	53
4205774 .. 4205818	4206180 .. 4206224	361	0.088	45
4210024 .. 4210056	4211224 .. 4211256	1167	0.121	33
4215234 .. 4215269	4216370 .. 4216405	1100	0.027	36
4215237 .. 4215300	4216339 .. 4216402	1038	0.062	64
4215467 .. 4215501	4217010 .. 4217044	1508	0.142	35
4216361 .. 4216419	4218115 .. 4218174	1695	0.118	59
4217011 .. 4217042	4218363 .. 4218394	1320	0.125	32
4224196 .. 4224248	4225783 .. 4225835	1534	0.113	53
4230244 .. 4230277	4230375 .. 4230407	97	0.121	33
4236746 .. 4236800	4238215 .. 4238269	1414	0.09	55
4240941 .. 4240988	4242248 .. 4242295	1259	0.125	48
4241022 .. 4241063	4242483 .. 4242524	1419	0.047	42
4244394 .. 4244426	4245928 .. 4245964	1501	0.121	33
4250067 .. 4250097	4251207 .. 4251237	1109	0.096	31
4253472 .. 4253522	4254157 .. 4254207	634	0.058	51
4263716 .. 4263747	4265469 .. 4265500	1721	0.125	32
4265467 .. 4265497	4265778 .. 4265808	280	0.129	31
4272546 .. 4272577	4273657 .. 4273688	1079	0.031	32
4277553 .. 4277618	4278132 .. 4278195	513	0.125	64
4276553 .. 4276631	4277899 .. 4277977	1267	0.05	79
4277559 .. 4277624	4278126 .. 4278189	501	0.125	64
4284656 .. 4284697	4286178 .. 4286218	1480	0.121	41
4287109 .. 4287143	4287806 .. 4287840	662	0.057	35
4300620 .. 4300655	4301264 .. 4301301	608	0.111	36
4304830 .. 4304861	4306189 .. 4306220	1327	0.093	32
4310033 .. 4310077	4311311 .. 4311355	1233	0.088	45
4310077 .. 4310108	4310749 .. 4310780	640	0.125	32
4323182 .. 4323213	4324687 .. 4324717	1473	0.129	31
4325512 .. 4325558	4327532 .. 4327578	1973	0.127	47
4335204 .. 4335247	4336215 .. 4336258	967	0.022	44
4347536 .. 4347574	4347834 .. 4347870	259	0.135	37
4358316 .. 4358355	4359058 .. 4359095	702	0.131	38
4362259 .. 4362289	4363256 .. 4363286	966	0.032	31
4365643 .. 4365674	4365875 .. 4365906	200	0.125	32
4389139 .. 4389191	4390228 .. 4390280	1036	0.075	53
4391050 .. 4391083	4393058 .. 4393093	1974	0.117	34
4403976 .. 4404023	4405453 .. 4405500	1429	0.104	48
4461142 .. 4461182	4463129 .. 4463169	1946	0.048	41
4463375 .. 4463417	4463852 .. 4463894	434	0.046	43
4473427 .. 4473471	4475149 .. 4475193	1677	0.111	45
4475306 .. 4475344	4475720 .. 4475758	375	0.051	39
4475715 .. 4475749	4477037 .. 4477071	1287	0.057	35
4478037 .. 4478070	4478680 .. 4478713	609	0.088	34
4492183 .. 4492219	4493570 .. 4493606	1350	0.054	37
4497839 .. 4497884	4499547 .. 4499592	1662	0.065	46
4498681 .. 4498716	4500150 .. 4500185	1433	0.055	36
4498822 .. 4498857	4500696 .. 4500731	1838	0.083	36
4531242 .. 4531282	4532080 .. 4532120	797	0.097	41
4545361 .. 4545402	4545611 .. 4545651	208	0.097	41
4546151 .. 4546191	4547486 .. 4547526	1294	0.073	41
4547619 .. 4547661	4547972 .. 4548011	310	0.125	40
4554033 .. 4554072	4554449 .. 4554488	376	0.1	40
4556443 .. 4556507	4558456 .. 4558520	1948	0.076	65
4557850 .. 4557890	4558535 .. 4558573	644	0.128	39
4565767 .. 4565809	4567276 .. 4567316	1466	0.097	41
4567368 .. 4567402	4568387 .. 4568421	984	0.085	35
4567741 .. 4567773	4568577 .. 4568609	803	0.121	33
4579255 .. 4579307	4580316 .. 4580368	1008	0.132	53
4580378 .. 4580412	4581145 .. 4581179	732	0.085	35
4582097 .. 4582130	4583076 .. 4583109	945	0.058	34
4583034 .. 4583064	4583923 .. 4583953	858	0.129	31
4583074 .. 4583124	4584865 .. 4584915	1740	0.078	51
4590929 .. 4590962	4591837 .. 4591870	874	0.088	34
4603974 .. 4604030	4604577 .. 4604633	546	0.105	57
4613621 .. 4613654	4614217 .. 4614250	562	0.117	34
4619458 .. 4619499	4619667 .. 4619708	167	0.095	42
4622079 .. 4622110	4622925 .. 4622956	814	0.062	32
4638706 .. 4638761	4639834 .. 4639891	1072	0.089	56
4642978 .. 4643022	4644524 .. 4644568	1501	0.111	45
4643852 .. 4643888	4645284 .. 4645320	1395	0.135	37
4654123 .. 4654157	4655941 .. 4655975	1783	0.057	35
4655942 .. 4655974	4656934 .. 4656966	959	0.09	33
4661000 .. 4661078	4662289 .. 4662365	1210	0.129	77
4676476 .. 4676563	4678438 .. 4678525	1875	0.082	88
4678650 .. 4678682	4679549 .. 4679581	866	0.06	33
4679747 .. 4679781	4680641 .. 4680677	859	0.142	35
4680705 .. 4680738	4681484 .. 4681515	745	0.125	32
4688060 .. 4688110	4688211 .. 4688261	100	0.078	51
4688068 .. 4688104	4689488 .. 4689524	1383	0.108	37
4689676 .. 4689707	4690111 .. 4690142	403	0.093	32
4690109 .. 4690163	4691787 .. 4691841	1623	0.145	55
4699338 .. 4699375	4699641 .. 4699678	265	0	38
4698928 .. 4698958	4699180 .. 4699210	221	0.129	31
4699793 .. 4699842	4700544 .. 4700592	701	0.081	49
4702919 .. 4702951	4703373 .. 4703405	421	0	33
4711078 .. 4711122	4713091 .. 4713133	1968	0.116	43
4713614 .. 4713656	4713749 .. 4713790	92	0.095	42
4713766 .. 4713831	4714644 .. 4714709	812	0.075	66
4713879 .. 4713929	4715362 .. 4715412	1432	0.058	51
4713943 .. 4713975	4715651 .. 4715683	1675	0.121	33
4715766 .. 4715890	4716288 .. 4716412	397	0.056	125
4714603 .. 4714671	4716194 .. 4716256	1522	0.126	63
4716316 .. 4716356	4716886 .. 4716926	529	0.073	41
4718702 .. 4718752	4720074 .. 4720124	1321	0.117	51
4722703 .. 4722737	4724346 .. 4724380	1608	0.085	35
4725533 .. 4725569	4726159 .. 4726195	589	0.081	37
4726289 .. 4726336	4726994 .. 4727041	657	0.104	48
4727179 .. 4727210	4728102 .. 4728133	891	0.062	32
4728077 .. 4728133	4728389 .. 4728447	255	0.14	57
4743933 .. 4743973	4744640 .. 4744680	666	0.073	41
4744725 .. 4744777	4745563 .. 4745615	785	0.075	53
4745571 .. 4745666	4746414 .. 4746509	747	0.062	96
4746376 .. 4746406	4747902 .. 4747932	1495	0.064	31
4749385 .. 4749427	4749466 .. 4749506	38	0.146	41
4749617 .. 4749676	4750120 .. 4750179	443	0.116	60
4750135 .. 4750201	4751625 .. 4751690	1423	0.106	66
4751652 .. 4751716	4753366 .. 4753430	1649	0.107	65
4761053 .. 4761089	4762841 .. 4762877	1751	0.054	37
4761241 .. 4761273	4763030 .. 4763062	1756	0.121	33
4763120 .. 4763172	4765126 .. 4765178	1953	0.094	53
4765090 .. 4765125	4765225 .. 4765260	99	0.138	36
4765267 .. 4765302	4765682 .. 4765715	379	0.147	34
4775793 .. 4775827	4776889 .. 4776923	1061	0.142	35
4777106 .. 4777142	4778793 .. 4778829	1650	0.054	37
4814031 .. 4814076	4815083 .. 4815127	1006	0.088	45
4818871 .. 4818913	4820424 .. 4820466	1510	0.093	43
4850389 .. 4850435	4851898 .. 4851942	1462	0.111	45
4851977 .. 4852018	4852914 .. 4852955	895	0.071	42
4874169 .. 4874233	4875466 .. 4875531	1232	0.092	65
4876831 .. 4876864	4878743 .. 4878776	1878	0.058	34
4878377 .. 4878437	4879923 .. 4879982	1485	0.1	60
4884748 .. 4884783	4885036 .. 4885071	252	0.111	36
4885036 .. 4885073	4885778 .. 4885815	704	0.078	38
4925373 .. 4925408	4926402 .. 4926434	993	0.121	33
4930877 .. 4930920	4931176 .. 4931219	255	0.09	44
4932207 .. 4932258	4933849 .. 4933900	1590	0.057	52
4934437 .. 4934481	4935033 .. 4935077	551	0.088	45
4935185 .. 4935217	4936055 .. 4936087	837	0.09	33
4937402 .. 4937441	4938719 .. 4938758	1277	0.125	40
4938852 .. 4938884	4940568 .. 4940600	1683	0.06	33
4952221 .. 4952261	4953574 .. 4953615	1312	0.073	41
4955548 .. 4955584	4956061 .. 4956097	476	0.135	37
4958201 .. 4958234	4958383 .. 4958416	148	0.117	34
4959860 .. 4959917	4960445 .. 4960504	527	0.068	58
4958575 .. 4958645	4960372 .. 4960442	1726	0.056	71
4960582 .. 4960620	4960808 .. 4960846	187	0.076	39
4961370 .. 4961404	4962725 .. 4962759	1320	0.057	35
4969868 .. 4969973	4970735 .. 4970839	761	0.066	105
4970905 .. 4970942	4972363 .. 4972400	1420	0.052	38
4973937 .. 4973969	4975475 .. 4975506	1505	0.125	32
4975415 .. 4975453	4975864 .. 4975900	410	0.135	37
4975480 .. 4975511	4976293 .. 4976324	781	0.062	32
4976450 .. 4976514	4977927 .. 4977989	1412	0.095	63
4978064 .. 4978148	4979189 .. 4979273	1040	0.117	85
4982595 .. 4982627	4983599 .. 4983631	971	0.06	33
4983675 .. 4983720	4984117 .. 4984162	396	0.13	46
4985551 .. 4985591	4987387 .. 4987427	1795	0.073	41
4987383 .. 4987429	4989374 .. 4989418	1944	0.088	45
4988986 .. 4989027	4990623 .. 4990664	1595	0.071	42
4992350 .. 4992380	4994215 .. 4994245	1834	0.096	31
4995304 .. 4995344	4996475 .. 4996515	1130	0.073	41
4995071 .. 4995110	4996385 .. 4996424	1274	0.125	40
4997765 .. 4997797	4998163 .. 4998195	365	0.03	33
4998245 .. 4998327	4999634 .. 4999716	1306	0.084	83
5001643 .. 5001687	5003531 .. 5003575	1843	0.066	45
5003107 .. 5003205	5003845 .. 5003947	639	0.141	99
5004053 .. 5004088	5004880 .. 5004915	791	0.083	36
5013311 .. 5013349	5013826 .. 5013864	476	0.076	39
5015666 .. 5015704	5016617 .. 5016655	912	0	39
5017655 .. 5017689	5017982 .. 5018016	292	0.142	35
5018106 .. 5018140	5018428 .. 5018461	287	0.121	33
5018196 .. 5018229	5019102 .. 5019135	872	0.058	34
5019289 .. 5019321	5019735 .. 5019767	413	0.03	33
5020123 .. 5020154	5021585 .. 5021616	1430	0.062	32
5020010 .. 5020050	5020950 .. 5020990	899	0.097	41
5023882 .. 5023915	5025670 .. 5025701	1754	0.125	32
5024597 .. 5024637	5025756 .. 5025795	1118	0.125	40
5028700 .. 5028734	5028966 .. 5029000	231	0.057	35
5038242 .. 5038275	5038329 .. 5038363	53	0.117	34
5039542 .. 5039573	5039754 .. 5039785	180	0.125	32
5040854 .. 5040934	5041096 .. 5041176	161	0.037	81
5040011 .. 5040047	5041032 .. 5041068	984	0.027	37
5041278 .. 5041320	5041531 .. 5041573	210	0.069	43
5046401 .. 5046435	5046977 .. 5047011	541	0.057	35
5050213 .. 5050266	5051960 .. 5052013	1693	0.055	54
5052660 .. 5052710	5052880 .. 5052928	169	0.122	49
5052677 .. 5052722	5054665 .. 5054710	1942	0.108	46
5057995 .. 5058031	5058401 .. 5058437	369	0.108	37
5058590 .. 5058639	5058891 .. 5058940	251	0.1	50
5059040 .. 5059074	5060403 .. 5060437	1328	0.142	35
5060539 .. 5060583	5060845 .. 5060891	261	0.088	45
5060484 .. 5060518	5060807 .. 5060841	288	0.028	35
5061101 .. 5061136	5061740 .. 5061775	603	0.055	36
5062505 .. 5062544	5064258 .. 5064297	1713	0.05	40
5064402 .. 5064433	5065460 .. 5065491	1026	0.062	32
5065875 .. 5065919	5066503 .. 5066545	583	0.139	43
5066603 .. 5066693	5067869 .. 5067959	1175	0.054	91
5068024 .. 5068054	5068430 .. 5068460	375	0.064	31
5068483 .. 5068522	5069087 .. 5069126	564	0.05	40
5068272 .. 5068305	5068984 .. 5069017	678	0.088	34
5069092 .. 5069123	5070154 .. 5070185	1030	0.093	32
5070229 .. 5070274	5070822 .. 5070867	547	0.108	46
5070877 .. 5070911	5072557 .. 5072588	1645	0.125	32
5072654 .. 5072687	5072945 .. 5072978	257	0.088	34
5073871 .. 5073903	5074094 .. 5074126	190	0.09	33
5074984 .. 5075019	5075935 .. 5075968	915	0.147	34
5075106 .. 5075149	5076160 .. 5076203	1010	0.09	44
5076160 .. 5076197	5076678 .. 5076715	480	0.078	38
5078001 .. 5078034	5079404 .. 5079437	1369	0.058	34
5079340 .. 5079381	5079627 .. 5079669	245	0.023	42
5081517 .. 5081549	5082680 .. 5082712	1130	0.121	33
5081969 .. 5082002	5083469 .. 5083502	1466	0.058	34
5082586 .. 5082617	5083907 .. 5083938	1289	0.125	32
5083469 .. 5083509	5085346 .. 5085384	1836	0.102	39
5084179 .. 5084212	5085448 .. 5085483	1235	0.147	34
5085409 .. 5085441	5087091 .. 5087123	1649	0.09	33
5085659 .. 5085711	5087134 .. 5087186	1422	0.075	53
5085806 .. 5085847	5087307 .. 5087348	1459	0.047	42
5087309 .. 5087345	5087819 .. 5087855	473	0.135	37
5088489 .. 5088524	5088577 .. 5088612	52	0.055	36
5088850 .. 5088885	5089667 .. 5089701	781	0.142	35
5097927 .. 5097969	5098457 .. 5098499	487	0.139	43
5098134 .. 5098166	5098610 .. 5098642	443	0.06	33
5098150 .. 5098200	5099901 .. 5099951	1700	0.117	51
5099988 .. 5100022	5100268 .. 5100302	245	0.085	35
5100608 .. 5100640	5101144 .. 5101176	503	0.121	33
5100487 .. 5100540	5100907 .. 5100960	366	0.111	54
5100920 .. 5100956	5101256 .. 5101292	299	0.054	37
5102046 .. 5102084	5102249 .. 5102288	164	0.128	39
5103385 .. 5103434	5104097 .. 5104146	662	0.1	50
5102349 .. 5102380	5102731 .. 5102762	350	0	32
5102390 .. 5102472	5103164 .. 5103246	691	0.108	83
5104238 .. 5104339	5104635 .. 5104736	295	0.078	102
5104733 .. 5104777	5106501 .. 5106546	1723	0.088	45
5105379 .. 5105418	5106766 .. 5106805	1347	0.075	40
5107152 .. 5107202	5107931 .. 5107981	728	0.137	51
5107709 .. 5107755	5109036 .. 5109083	1280	0.127	47
5109951 .. 5109983	5110888 .. 5110920	904	0.09	33
5110014 .. 5110054	5111090 .. 5111130	1035	0.073	41
5121382 .. 5121413	5122048 .. 5122080	634	0.125	32
5121390 .. 5121436	5122562 .. 5122608	1125	0.063	47
5122441 .. 5122482	5123479 .. 5123520	996	0.071	42
5123487 .. 5123522	5123829 .. 5123864	306	0.027	36
5124420 .. 5124456	5124824 .. 5124860	367	0.081	37
5124859 .. 5124890	5126658 .. 5126689	1767	0	32
5126605 .. 5126636	5127108 .. 5127139	471	0.093	32
5129630 .. 5129669	5131056 .. 5131095	1386	0.075	40
5131092 .. 5131161	5132179 .. 5132248	1017	0.085	70
5132512 .. 5132558	5133031 .. 5133076	472	0.108	46
5132367 .. 5132419	5132866 .. 5132917	446	0.076	52
5133092 .. 5133138	5134181 .. 5134227	1042	0.148	47
5142095 .. 5142126	5142693 .. 5142724	566	0.062	32
5142150 .. 5142195	5143042 .. 5143087	846	0.065	46
5143856 .. 5143893	5145220 .. 5145255	1326	0.138	36
5145798 .. 5145838	5145999 .. 5146041	160	0.121	41
5145360 .. 5145409	5145653 .. 5145702	243	0.06	50
5145996 .. 5146029	5146722 .. 5146753	692	0.125	32
5148236 .. 5148273	5148805 .. 5148842	531	0.105	38
5148309 .. 5148369	5149042 .. 5149102	672	0.016	61
5149199 .. 5149231	5149996 .. 5150028	764	0.09	33
5149998 .. 5150031	5150599 .. 5150632	567	0.029	34
5150582 .. 5150626	5151182 .. 5151226	555	0	45
5151317 .. 5151363	5152696 .. 5152742	1332	0.021	47
5152696 .. 5152743	5153310 .. 5153357	566	0.062	48
5155669 .. 5155704	5156710 .. 5156745	1005	0.027	36
5157796 .. 5157829	5158170 .. 5158203	340	0.088	34
5157869 .. 5157899	5159098 .. 5159128	1198	0.064	31
5163199 .. 5163238	5163718 .. 5163757	479	0.075	40
5167834 .. 5167869	5168708 .. 5168744	838	0.083	36
5168019 .. 5168065	5169150 .. 5169196	1084	0.127	47
5169142 .. 5169212	5170290 .. 5170358	1077	0.13	69
5172323 .. 5172368	5173154 .. 5173199	785	0.108	46
5173259 .. 5173292	5174120 .. 5174154	827	0.088	34
5174198 .. 5174255	5175351 .. 5175408	1095	0.137	58
5176132 .. 5176163	5176714 .. 5176745	550	0.062	32
5180651 .. 5180683	5180797 .. 5180829	113	0.09	33
5181235 .. 5181285	5181484 .. 5181534	198	0.078	51
5186173 .. 5186207	5186556 .. 5186590	348	0.085	35
5198497 .. 5198530	5198610 .. 5198643	79	0.029	34
5198852 .. 5198889	5199092 .. 5199130	202	0.078	38
5202575 .. 5202619	5202866 .. 5202910	246	0.111	45
5202864 .. 5202898	5204661 .. 5204695	1762	0.028	35
5207468 .. 5207498	5209210 .. 5209243	1711	0.129	31
5208091 .. 5208137	5209967 .. 5210013	1829	0.127	47
5209507 .. 5209541	5210354 .. 5210388	812	0.085	35
5209373 .. 5209432	5210140 .. 5210199	707	0.033	60
5209970 .. 5210009	5210752 .. 5210791	742	0.125	40
5212610 .. 5212643	5213186 .. 5213219	542	0.029	34
5213186 .. 5213229	5214497 .. 5214540	1267	0.068	44
5218276 .. 5218306	5219055 .. 5219085	748	0.096	31
5217754 .. 5217847	5218932 .. 5219027	1084	0.085	94
5222062 .. 5222095	5222326 .. 5222359	230	0.058	34
5231784 .. 5231822	5232767 .. 5232805	944	0.025	39
5232768 .. 5232808	5233081 .. 5233117	272	0.135	37
5240025 .. 5240064	5241556 .. 5241595	1491	0.05	40
5266731 .. 5266767	5267921 .. 5267957	1153	0.054	37
5292985 .. 5293015	5294864 .. 5294894	1848	0.032	31
5341712 .. 5341746	5342128 .. 5342162	381	0.142	35
5357481 .. 5357511	5359058 .. 5359088	1546	0.129	31
5374450 .. 5374483	5374775 .. 5374808	291	0.058	34
5408433 .. 5408463	5409096 .. 5409126	632	0.064	31
5426382 .. 5426561	5427667 .. 5427848	1105	0.044	180
5431515 .. 5431595	5433371 .. 5433451	1775	0.135	81
5470398 .. 5470430	5471163 .. 5471195	732	0.09	33
5520484 .. 5520532	5521457 .. 5521505	924	0.081	49
5521446 .. 5521481	5523243 .. 5523278	1761	0.027	36
5643445 .. 5643481	5645161 .. 5645197	1679	0.108	37
5645172 .. 5645225	5646152 .. 5646205	926	0.055	54
5646030 .. 5646070	5647498 .. 5647537	1427	0.075	40
5712833 .. 5712939	5713419 .. 5713523	479	0.104	105
5731521 .. 5731634	5732073 .. 5732187	438	0.116	112
5786309 .. 5786380	5787131 .. 5787202	750	0.083	72
5791092 .. 5791126	5792960 .. 5792994	1833	0.114	35
5837155 .. 5837191	5838465 .. 5838501	1273	0.054	37
5839808 .. 5839904	5840123 .. 5840210	218	0.136	88
5889617 .. 5889649	5891372 .. 5891404	1722	0.06	33
5926427 .. 5926462	5927343 .. 5927378	880	0.138	36
5958589 .. 5958628	5959298 .. 5959337	669	0.025	40
6047161 .. 6047193	6047212 .. 6047244	18	0.06	33
6064567 .. 6064612	6064788 .. 6064833	175	0.13	46
6090445 .. 6090496	6091977 .. 6092028	1480	0.096	52
6180795 .. 6180831	6181889 .. 6181925	1057	0.081	37
6192336 .. 6192444	6193590 .. 6193698	1145	0.055	109
6228081 .. 6228160	6229349 .. 6229428	1188	0.025	80
6363636 .. 6363678	6363683 .. 6363725	4	0.046	43
6376191 .. 6376273	6378148 .. 6378230	1874	0.072	83
6399970 .. 6400005	6400024 .. 6400059	18	0.055	36
6400132 .. 6400169	6400178 .. 6400217	8	0.078	38
6400023 .. 6400058	6400085 .. 6400120	26	0.027	36
6413317 .. 6413354	6414821 .. 6414856	1466	0.138	36
6485088 .. 6485121	6485163 .. 6485196	41	0.117	34
6510602 .. 6510647	6510743 .. 6510788	95	0.065	46
6534310 .. 6534342	6534606 .. 6534638	263	0.06	33
6563082 .. 6563151	6564008 .. 6564075	856	0.147	68
6564023 .. 6564069	6565143 .. 6565189	1073	0.106	47
6573691 .. 6573726	6574927 .. 6574962	1200	0.055	36
6581634 .. 6581674	6581941 .. 6581982	266	0.146	41
6679784 .. 6679815	6681733 .. 6681766	1917	0.125	32
6681696 .. 6681775	6682193 .. 6682271	417	0.101	79
6689809 .. 6689856	6690131 .. 6690178	274	0.041	48
6690021 .. 6690054	6690098 .. 6690131	43	0	34
6711138 .. 6711177	6712319 .. 6712358	1141	0.05	40
6775289 .. 6775338	6775592 .. 6775641	253	0.1	50
6888475 .. 6888529	6889170 .. 6889225	640	0.127	55
7037607 .. 7037649	7038451 .. 7038494	801	0.116	43
7057797 .. 7057928	7059624 .. 7059755	1695	0.06	132
7060005 .. 7060056	7061345 .. 7061396	1288	0.076	52
